# Supplementary material for: The Design of Rapid Self-Healing Alginate Hydrogel with Dendritic Crosslinking Network
Source: Molecules. 2022 Oct 29;27(21):7367. doi: 10.3390/molecules27217367 (PMC9655740; doi:10.3390/molecules27217367)
Supplement: Supplementary file 1 [file molecules-27-07367-s001.zip]

Archive with 1 entries (1 files):
- molecules-1928631-supplementary.pdf
